# Supplementary material for: Pediatric Polytrauma Fire Victim Simulation
Source: MedEdPORTAL. 2024 Feb 27;20:11383. doi: 10.15766/mep_2374-8265.11383 (PMC10897059; doi:10.15766/mep_2374-8265.11383)
Supplement: Supplementary file 1 — Polytrauma Fire Sim Case.docxSim Environment Checklist.docxEKG, CXR, FAST, and Labs.docxPolytrauma Fire Debriefing Guide.docxPolytrauma Fire Victim Sim Survey.docxPolytrauma Debriefing.pptxPolytrauma Reference Sheet.docx [file mep_2374-8265.11383-s001.zip]

Archive with 8 entries (8 files):
- C. EKG, CXR, FAST, and Labs.docx
- D. Polytrauma Fire Debriefing Guide.docx
- E. Polytrauma Fire Victim Sim Survey.docx
- A. Polytrauma Fire Sim Case.docx
- B. Sim Environment Checklist.docx
- F. Polytrauma Debriefing.pptx
- G. Polytrauma Reference Sheet.docx
- _Educational Summary Report_11383.pdf
